# Supplementary material for: Genetic Diversity of Plasmodium falciparum in Haiti: Insights from Microsatellite Markers
Source: PLoS One. 2015 Oct 13;10(10):e0140416. doi: 10.1371/journal.pone.0140416 (PMC4604141; doi:10.1371/journal.pone.0140416)
Supplement: S1 Table — (XLSX) [file pone.0140416.s001.xlsx]

## Sheet: Sheet1
			Microsatellite Genotypes												Allele Codes							NOTE: "?" = undetermined/ missing; boldface = predominant peak/allele
ID	Year Collected	Location	TA1	TA60	Polya	ARA2	Pfg377	TA81	TA42	PFPK2	2490	TA109	TA87	TA40	TA1	TA60	Polya	ARA2	Pfg377	TA81	TA42	PFPK2	2490	TA109	TA87	TA40
25	2011	Terre Noire	169	85	150	68	94	121	183	165	83	185	106	214	2	5	2	4	1	3	3	3	1	9	5	7
40	2011	Terre Noire	163	76	150	74	94	121	183	162	80	185	100	193	0	2	2	6	1	3	3	2	0	9	3	0
69	2010	Terre Noire	169	85	150	68	97	121	183	165	83	185	106	214	2	5	2	4	2	3	3	3	1	9	5	7
72	2010	Terre Noire	169	70	156	68	94	121	183	162	80	185	103	214	2	0	4	4	1	3	3	2	0	9	4	7
73	2010	Terre Noire	175	76	153	68	94	118	183	162	83	161	100	193	4	2	3	4	1	2	3	2	1	1	3	0
74	2010	Terre Noire	169	85	150	68	97	121	183	165	83	185	106	214	2	5	2	4	2	3	3	3	1	9	5	7
81	2011	Terre Noire	175	70	144	56	97	121	183	159	80	185	100	217	4	0	0	0	2	3	3	1	0	9	3	8
93	2011	Terre Noire	163	70	156	59	97	121	183	165	80	185	106	217	0	0	4	1	2	3	3	3	0	9	5	8
107	2011	Terre Noire	163	85	150	56	97	112	183	159	80	185	106	214	0	5	2	0	2	0	3	1	0	9	5	7
108	2011	Terre Noire	163	85	150	68	94	112	183	159	80	185	106	214	0	5	2	4	1	0	3	1	0	9	5	7
123	2010	Terre Noire	175	85	177	74	97	121	183	183	80	185	91	193	4	5	11	6	2	3	3	9	0	9	0	0
145	2010	Terre Noire	163	76	150	74	94	121	183	162/165	80	185	100	193	0	2	2	6	1	3	3	2	0	9	3	0
200	2011	Terre Noire	169	85	150	59	97	121	183	165	83	185	106	214	2	5	2	1	2	3	3	3	1	9	5	7
202	2011	Terre Noire	169	85	150	56	100	121	183	165	83	185	106	214	2	5	2	0	3	3	3	3	1	9	5	7
203	2011	Terre Noire	169	85	150	68	91	121	183	165	83	185	106	214	2	5	2	4	0	3	3	3	1	9	5	7
205	2011	Leogane	175	76	150/153	68	91	121	183	162	83	161	100	220	4	2	3	4	0	3	3	2	1	1	3	9
209	2011	Leogane	175	?	150	68	94	121	183	162	83	158	103/106	220	4	?	2	4	1	3	3	2	1	0	5	9
211	2011	Leogane	175	85	165	56	100	133	180	165	80	161	100	214	4	5	7	0	3	7	2	3	0	1	3	7
213	2011	Leogane	175	85	150	68	94	121	183	162	83	158	106	220	4	5	2	4	1	3	3	2	1	0	5	9
217	2011	Leogane	169	85	150	68	97	121	183	165	83	185	106	214	2	5	2	4	2	3	3	3	1	9	5	7
218	2011	Leogane	175	85	150	59	91	121	183	162	83	158	106	220	4	5	2	1	0	3	3	2	1	0	5	9
219	2011	Leogane	175	85	150	74	94	121	183	162	83	158	106	220	4	5	2	6	1	3	3	2	1	0	5	9
220	2011	Leogane	169	70	171	68	91	118	183	159	80	185	106	214	2	0	9	4	0	2	3	1	0	9	5	7
224	2011	Terre Noire	163	88	156	68	94	121	183	159	83	161	100	214	0	6	4	4	1	3	3	1	1	1	3	7
225	2011	Terre Noire	163	70	156	68	97	121	183	165	80	185	106	193	0	0	4	4	2	3	3	3	0	9	5	0
226	2011	Terre Noire	169	76	177	68	97	118	183	165	83	185	91	220	2	2	11	4	2	2	3	3	1	9	0	9
228	2011	Terre Noire	175	76	153	68	97	121	183	162	83	161	100	220	4	2	3	4	2	3	3	2	1	1	3	9
229	2011	Terre Noire	169	76	177	62	94	118	183	165	83	185	91	220	2	2	11	2	1	2	3	3	1	9	0	9
231	2011	Terre Noire	175	70	156	68	94	121	183	165	83	185	106	220	4	0	4	4	1	3	3	3	1	9	5	9
232	2011	Terre Noire	163	85	156	68	94	112	183	159	80	185	106	214	0	5	4	4	1	0	3	1	0	9	5	7
233	2011	Terre Noire	175	76	153	59	94	121	183	162	83	161	100	220	4	2	3	1	1	3	3	2	1	1	3	9
235	2011	Terre Noire	163	73	153	59	94	121	183	162	80	185	100	193	0	1	3	1	1	3	3	2	0	9	3	0
236	2011	Leogane	169	76	150	68	94	121	183	162	80	185	97	214	2	2	2	4	1	3	3	2	0	9	2	7
240	2011	Terre Noire	163	79	150/177	68	94	121/127	183	162	83	185	91	220	0	3	11	4	1	5	3	2	1	9	0	9
241	2011	Terre Noire	163	76	156	68	94	118	174	165	80	158	106	193	0	2	4	4	1	2	0	3	0	0	5	0
250	2011	Terre Noire	163	85	150	68	94	112	183	159	80	185	106	214	0	5	2	4	1	0	3	1	0	9	5	7
255	2011	Hinche	172	70	150	68	94	118	183	159	80	173	100	220	3	0	2	4	1	2	3	1	0	5	3	9
256	2011	Hinche	163	76	156	68	94	118	174	165	83	158	100	193	0	2	4	4	1	2	0	3	1	0	3	0
257	2011	Hinche	163	85	156	56	97	118	183	156	80	158	100	220	0	5	4	0	2	2	3	0	0	0	3	9
259	2011	Hinche	163	70	156	62	94	121	183	165	83	185	106	214	0	0	4	2	1	3	3	3	1	9	5	7
269	2011	North Cap Haitian	163	85	156	56	97	118	183	165	80	185	106	214	0	5	4	0	2	2	3	3	0	9	5	7
271	2011	North Cap Haitian	163	76	156	68	94	118	174	165	80	158	100	193	0	2	4	4	1	2	0	3	0	0	3	0
272	2011	North Cap Haitian	175	76	156	56	94	124	183	162	83	185	100	193	4	2	4	0	1	4	3	2	1	9	3	0
274	2011	North Cap Haitian	163	76	156	68	94	118	174	165	80	158	100	193	0	2	4	4	1	2	0	3	0	0	3	0
306	2012	Leogane	172	85	150	68	94	115	183	159	80	173	106	220	3	5	2	4	1	1	3	1	0	5	5	9
308	2012	Leogane	?	85	150	68	97	121	183	165	83	185	106	214	?	5	2	4	2	3	3	3	1	9	5	7
309	2012	Leogane	175	85	150	68	94	121	183	162	83	158	106	220	4	5	2	4	1	3	3	2	1	0	5	9
311	2012	Jacmel	163/175	70/ 85	150	62	94/ 97	112/121	183	156/150/183	80	185	91/106	193/214/217	4	5	2	2	1	3	3	9	0	9	0	0
312	2012	Jacmel	163	85	165	62	94	112	183	159	80	185	106	217	0	5	7	2	1	0	3	1	0	9	5	8
313	2012	Jacmel	169	85	156	74	94	121	183	165	80	185	100	199	2	5	4	6	1	3	3	3	0	9	3	2
315	2012	Jacmel	163	85	168	62	94	115	183	183	80	185	97	199	0	5	8	2	1	1	3	9	0	9	2	2
316	2012	Jacmel	175	76	153	68	91	121	183	162	83	161	100	220	4	2	3	4	0	3	3	2	1	1	3	9
317	2012	Jacmel	175	85	165	56	94	112	180	159	80	161	106	217	4	5	7	0	1	0	2	1	0	1	5	8
318	2012	Jacmel	175	85	150	74	97	121	183	165	80	185	100	199	4	5	2	6	2	3	3	3	0	9	3	2
319	2012	Jacmel	163	85	165	62	94	112	183	159	80	185	106	217	0	5	7	2	1	0	3	1	0	9	5	8
320	2012	Jacmel	163	85	150	62	94	121	174	165	80	161	100	217	0	5	2	2	1	3	0	3	0	1	3	8
422	2012	Terre Noire	169	85	153	68	91	121	174/183	165	83	185	100/106	214	2	5	3	4	0	3	3	3	1	9	3	7
426	2012	Leogane	?	70	150	74	100	118	183	159	80	173	100	?	?	0	2	6	3	2	3	1	0	5	3	?
428	2012	Leogane	163	85	150/156	74	94	121	183	162	80	185	100	193	0	5	4	6	1	3	3	2	0	9	3	0
429	2012	Jacmel	163/169	70	150	68	94	112/121	183	156	80	185	100/106	199/214	2	0	2	4	1	3	3	0	0	9	3	2
430	2012	Jacmel	175	85	165	68	94	115	174/180	159	80	161	91	193	4	5	7	4	1	1	0	1	0	1	0	0
431	2012	Jacmel	163	85	165	68	94	115	180	159	80	161	100	193	0	5	7	4	1	1	2	1	0	1	3	0
433	2012	Jacmel	163	85	150	62	94	121	174	165	80	161	100	217	0	5	2	2	1	3	0	3	0	1	3	8
434	2012	Jacmel	163	85	150	68	94	121	183	156	80	185	106	214	0	5	2	4	1	3	3	0	0	9	5	7
439	2012	Leogane	169	76	165	74	100	121	183	156	80	185	100	214	2	2	7	6	3	3	3	0	0	9	3	7
441	2012	Terre Noire	169	85	150	68	97	121	183	165	83	185	106	214	2	5	2	4	2	3	3	3	1	9	5	7
442	2012	Terre Noire	169	85	150	68	97	121	183	165	83	185	106	214	2	5	2	4	2	3	3	3	1	9	5	7
443	2012	Terre Noire	175	76	153	68	100	118	183	162	80	161	100	214	4	2	3	4	3	2	3	2	0	1	3	7
444	2012	Terre Noire	163	76	153	62	94	121	183	165	83	161	100	220	0	2	3	2	1	3	3	3	1	1	3	9
445	2012	Terre Noire	163	76	177	56	100	118	183	168	83	161	91	220	0	2	11	0	3	2	3	4	1	1	0	9
447	2012	Terre Noire	163	85	150	68	97	118	174	165	83	161	100/106	214	0	5	2	4	2	2	0	3	1	1	3	7
448	2012	Terre Noire	163	85	153	68	100	118	174	162	80	161	106	214	0	5	3	4	3	2	0	2	0	1	5	7
449	2012	Terre Noire	175	76	153	68	91	121	?	162	83	?	100	220	4	2	3	4	0	3	?	2	1	?	3	9
450	2012	Terre Noire	163	70	156	59	97	121	183	165	80	185	106	217	0	0	4	1	2	3	3	3	0	9	5	8
451	2012	Terre Noire	169	85	150	68	97	121	183	165	83	185	106	214	2	5	2	4	2	3	3	3	1	9	5	7
453	2012	Terre Noire	169	?	150	68	97	121	?	165	83	185	106	214	2	?	2	4	2	3	?	3	1	9	5	7
454	2012	Leogane	163	85	165	68	94	112	183	156	80	161	100	214	0	5	7	4	1	0	3	0	0	1	3	7
455	2012	Leogane	169	85	177	62	94	121	174	165	80	185	91	214	2	5	11	2	1	3	0	3	0	9	0	7
457	2012	Leogane	175	76	153	68	91	121	183	162	83	161	100	220	4	2	3	4	0	3	3	2	1	1	3	9
485	2012	Nippes	175	76	?	56	97	121	183	165	80	161	100	214	4	2	?	0	2	3	3	3	0	1	3	7
487	2012	Nippes	169	79	150	68	100	?	183	168	80	161	91	193	2	3	2	4	3	?	3	4	0	1	0	0
0025-1	2013	Jacmel	169	85	150	?	94	121	183	159	83	185	91	214	2	5	2	?	1	3	3	1	1	9	0	7
0029-1	2013	Jacmel	163/169	85	150	59/68	94/97	121	183	159/165	80/83	185	91/ 106	214	2	5	2	4	2	3	3	1	1	9	0	7
127-3	2013	Chabin	169	85	?	68	94	121	183	159	80	161	106	214	2	5	?	4	1	3	3	1	0	1	5	7
128-3	2013	Chabin	169	85	150	68	94	121	183	159	80	161	106	214	2	5	2	4	1	3	3	1	0	1	5	7
